# Supplementary material for: Icatibant Acts as a Balanced Ligand of MRGPRX2 in Human Skin Mast Cells
Source: Biomolecules. 2025 Aug 25;15(9):1224. doi: 10.3390/biom15091224 (PMC12466958; doi:10.3390/biom15091224)
Supplement: Supplementary file 1 [file biomolecules-15-01224-s001.zip]

Archive with 1 entries (1 files):
- biomolecules-3765342-supplementary.pdf
